# Supplementary material for: Comparative Multi-Omics Analysis Reveals Lignin Accumulation Affects Peanut Pod Size
Source: Int J Mol Sci. 2022 Nov 4;23(21):13533. doi: 10.3390/ijms232113533 (PMC9658497; doi:10.3390/ijms232113533)
Supplement: Supplementary file 1 [file ijms-23-13533-s001.zip]

Archive with 8 entries (8 files):
- Figures S1-S4.pdf
- Table S1.Gene-specific primers for qRT-PCR.xlsx
- Table S2. All metabolites.xlsx
- Table S3. Differentially Accumulated Metabolites.xlsx
- Table S4. Pod sizes of different peanut varieties.xlsx
- Table S5. Number of DAMs at different phase.xlsx
- Table S6. Differential expression of XTHs between Tif and Lps.xlsx
- Table S7. Accumulation of key metabolites.xlsx
