# Supplementary material for: Comparative Multi-Omics Analysis Reveals Lignin Accumulation Affects Peanut Pod Size
Source: Int J Mol Sci. 2022 Nov 4;23(21):13533. doi: 10.3390/ijms232113533 (PMC9658497; doi:10.3390/ijms232113533)
Supplement: Supplementary file 1 [file ijms-23-13533-s001.zip › Table S1.Gene-specific primers for qRT-PCR.xlsx]

## Sheet: Sheet1
Primer name	primer sequences(5'to3')
ahACT11-F	TTGGAATGGGTCAGAAGGATGC
ahACT11-R	AGTGGTGCCTCAGTAAGAAGC
gene-LOC112758738-F	AACTCGCCTTCATTTCCA
gene-LOC112758738-R	AGTGTTATGTTGCCACCTTG
gene-LOC112717155-F	GCATTTGCTCAGGTGTTTC
gene-LOC112717155-R	GTCTGCTACCCATCTCACTG
gene-LOC112712613-F	GCGTTGTGCCAAGCCATT
gene-LOC112712613-R	TCGCAGAACCTGGACGGA
gene-LOC112782699-F	CGGCGAATAATCCGAGTC
gene-LOC112782699-R	TGCGAATGCTACTATGTCTGC
gene-LOC112800604-F	TGGTGGAAGTGGTAAATCG
gene-LOC112800604-R	CTGATAGAAGCAGCCCTGA
gene-LOC112800233-F	CCATCGTTAGACAAGCAGTT
gene-LOC112800233-R	AAGCAGTCGTGGAAGAAGA
gene-LOC112696487-F	TAAGCGTGACCAGGAAGAC
gene-LOC112696487-R	TTACCACCATTGGGACAGA
gene-LOC112775360-F	TGTTGGCAGGACAGGTAGT
gene-LOC112775360-R	TGTATTGCGATAAGGGGTC
gene-LOC112722707-F	ATTATCACCTACACCTCCAGAA
gene-LOC112722707-R	GATACTACAAGCCCCAGAGC
gene-LOC112702885-F	CTGTATTTTGGAAAGTTGGC
gene-LOC112702885-R	CAGCGTATGCGATTGGAG
gene-LOC112776189-F	ATGCTGCTCAGGCTTATGT
gene-LOC112776189-R	GGTTTTACTCTTGGGTTCTTC
gene-LOC112738338-F	CTGCTGGAGTTTTGAATGTG
gene-LOC112738338-R	GGAAGGGATAATGTTGGGTA
gene-LOC112803123-F	ATTCAGCAACAGTGCAAGTAT
gene-LOC112803123-R	AATGTCGTCACTCGGTCC
gene-LOC112752068-F	CAACAGTGCAAGCGTCAT
gene-LOC112752068-R	TATCCACCAAAGAACAGAGC
