# Supplementary material for: Comparative Multi-Omics Analysis Reveals Lignin Accumulation Affects Peanut Pod Size
Source: Int J Mol Sci. 2022 Nov 4;23(21):13533. doi: 10.3390/ijms232113533 (PMC9658497; doi:10.3390/ijms232113533)
Supplement: Supplementary file 1 [file ijms-23-13533-s001.zip › Table S3. Differentially Accumulated Metabolites.xlsx]

## Sheet: Sheet1
Index	Formula	Compounds	Class I	Class II	CAS	Level	Tif10d_vs_Lps10d	Tif20d_vs_Lps20d	Tif-30d_vs_Lps30d
MWSmce460	C5H9NO	2-Piperidone	Alkaloids	Piperidine alkaloids	675-20-7	1	FALSE	FALSE	down
MWSmce461	C4H7NO2	L-Azetidine-2-carboxylic acid	Alkaloids	Alkaloids	2133-34-8	3	FALSE	up	FALSE
MWSmce331	C4H7NO2	Azetidine-2-carboxylic acid	Alkaloids	Alkaloids	2517-04-6	3	FALSE	up	down
mws4052	C4H7NO2	1-Aminocyclopropane-1-carboxylic acid	Organic acids	Organic acids	22059-21-8	3	FALSE	FALSE	down
pmb1096	C8H7N	Indole	Alkaloids	Plumerane	120-72-9	1	FALSE	FALSE	down
pmb0069	C7H7NO	Benzamide	Phenolic acids	Phenolic acids	55-21-0	3	FALSE	up	down
mws0628	C7H6O2	4-Hydroxybenzaldehyde	Phenolic acids	Phenolic acids	123-08-0	1	FALSE	FALSE	down
Lmmn000806	C5H8O4	Dimethylmalonic acid*	Organic acids	Organic acids	595-46-0	1	FALSE	FALSE	up
mws0473	C5H8O4	2-Methylsuccinic acid*	Organic acids	Organic acids	498-21-5	1	FALSE	FALSE	up
MWSmce314	C8H7NO	Oxindole	Alkaloids	Plumerane	59-48-3	2	up	FALSE	down
pme0057	C4H9NO2S	L-Homocysteine	Amino acids and derivatives	Amino acids and derivatives	6027-13-0	3	down	FALSE	FALSE
MWSmce466	C8H8O2	4'-Hydroxyacetophenone	Phenolic acids	Phenolic acids	99-93-4	3	FALSE	down	FALSE
pme1002	C8H11NO	L-Tyramine	Amino acids and derivatives	Amino acids and derivatives	51-67-2	3	FALSE	up	down
Hmgn001653	C7H6O3	Protocatechualdehyde	Phenolic acids	Phenolic acids	139-85-5	2	FALSE	FALSE	down
mws0749	C7H6O3	4-Hydroxybenzoic acid	Phenolic acids	Phenolic acids	99-96-7	1	FALSE	FALSE	down
pmb0764	C6H9NOS	4-Methyl-5-thiazoleethanol	Others	Others	137-00-8	1	FALSE	FALSE	down
mws0921	C9H10O2	p-Coumaryl alcohol	Phenolic acids	Phenolic acids	3690-05-9	3	FALSE	FALSE	down
pme1109	C5H5N5O	Guanine	Nucleotides and derivatives	Nucleotides and derivatives	73-40-5	2	FALSE	up	FALSE
mws4177	C8H9NO2	Methyl Anthranilate	Phenolic acids	Phenolic acids	134-20-3	3	FALSE	up	FALSE
mws0437	C5H12O5	D-Arabitol*	Others	Saccharides and Alcohols	488-82-4	3	FALSE	down	down
mws0213	C5H12O5	Ribitol*	Others	Saccharides and Alcohols	488-81-3	3	FALSE	down	down
MWS0980	C5H6N2O4	L-Dihydroorotic Acid	Organic acids	Organic acids	5988-19-2	3	down	up	FALSE
MWSHY0141	C9H6O3	7-Hydroxy-4H-chromen-4-one	Others	Others	59887-89-7	2	FALSE	FALSE	down
Hmqn002118	C9H6O3	7-Hydroxycoumarin	Lignans and Coumarins	Coumarins	93-35-6	1	FALSE	down	down
Lmbp000123	C6H13NO2S	L-Homomethionine	Amino acids and derivatives	Amino acids and derivatives	25148-30-5	3	FALSE	FALSE	down
mws0159	C9H8O3	Phenylpyruvic acid	Organic acids	Organic acids	156-06-9	2	FALSE	down	FALSE
pme1439	C9H8O3	p-Coumaric acid	Phenolic acids	Phenolic acids	501-98-4	1	FALSE	down	FALSE
MWSCX017	C9H8O3	4-hydroxyphenyl acrylaldehyde	Others	Others	-	1	FALSE	down	FALSE
MWSCX015	C9H8O3	(E)-3-(3,4-dihydroxyphenyl)acrylaldehyde	Phenolic acids	Phenolic acids	-	1	FALSE	down	FALSE
pme3083	C8H7NO3	2-(Formylamino)benzoic acid	Phenolic acids	Phenolic acids	3342-77-6	3	FALSE	down	FALSE
MWS0274	C9H10O3	DL-3-Phenyllactic acid	Organic acids	Organic acids	828-01-3	2	FALSE	down	down
MWSmce637	C9H10O3	Methyl anisate	Phenolic acids	Phenolic acids	121-98-2	3	down	FALSE	FALSE
mws0467	C9H10O3	3-(4-Hydroxyphenyl)-propionic acid*	Phenolic acids	Phenolic acids	501-97-3	2	FALSE	down	FALSE
MWSslk066	C8H8O4	3-Hydroxy-4-methoxybenzoic acid	Phenolic acids	Phenolic acids	645-08-9	3	up	FALSE	FALSE
pme1383	C8H11NO3	Pyridoxine	Others	Vitamin	65-23-6	3	FALSE	up	FALSE
pmb3101	C7H12O5	2-Isopropylmalic Acid	Organic acids	Organic acids	49601-06-1	3	FALSE	FALSE	down
mws1013	C9H6O4	Esculetin	Lignans and Coumarins	Coumarins	305-01-1	3	FALSE	FALSE	down
mws2212	C9H8O4	Caffeic acid	Phenolic acids	Phenolic acids	331-39-5	1	FALSE	down	down
MWSHY0042	C9H10O4	Syringaldehyde; 4-Hydroxy-3,5-Dimethoxybenzaldehyde	Phenolic acids	Phenolic acids	134-96-3	3	FALSE	FALSE	up
pme2237	C6H14O6	Dulcitol	Others	Saccharides and Alcohols	608-66-2	3	down	FALSE	FALSE
pme2244	C11H11NO2	3-Indolepropionic acid	Alkaloids	Plumerane	830-96-6	2	FALSE	FALSE	down
Cmpp003619	C10H8O4	6,7-Dihydroxy-4-methylcoumarin	Lignans and Coumarins	Coumarins	529-84-0	3	FALSE	down	FALSE
mws0277	C7H12O6	Quinic Acid	Organic acids	Organic acids	77-95-2	1	FALSE	FALSE	up
MWS1771	C10H13NO3	L-Tyrosine methyl ester	Amino acids and derivatives	Amino acids and derivatives	1080-06-4	3	FALSE	FALSE	down
HJAP052	C10H12O4	2,4,5-Trimethoxybenzaldehyde	Phenolic acids	Phenolic acids	4460-86-0	3	FALSE	up	FALSE
pme3827	C9H11NO4	3,4-Dihydroxy-L-phenylalanine (L-Dopa)	Amino acids and derivatives	Amino acids and derivatives	59-92-7	3	FALSE	FALSE	down
mws5037	C9H18N2O3	L-Alanyl-L-leucine	Amino acids and derivatives	Amino acids and derivatives	3303-34-2	3	down	FALSE	FALSE
MWStz282	C11H11NO3	3-Hydroxy-3-acetonyloxindole	Alkaloids	Plumerane	33417-17-3	2	up	up	up
mws0863	C5H11O7P	2-Deoxyribose-5'-phosphate	Nucleotides and derivatives	Nucleotides and derivatives	102916-66-5	3	FALSE	FALSE	up
mws5045	C12H24O3	12-Hydroxydodecanoic acid	Lipids	Free fatty acids	505-95-3	1	down	FALSE	up
pmp000284	C11H10O5	Fraxidin (8-Hydroxy-6,7-dimethoxycoumarin)	Lignans and Coumarins	Coumarins	525-21-3	3	FALSE	FALSE	up
Zmln002252	C10H8O6	Sideretin (5,7,8-Trihydroxy-6-methoxycoumarin)	Lignans and Coumarins	Coumarins	-	3	FALSE	down	FALSE
pma6455	C5H11O8P	Ribulose-5-phosphate	Others	Saccharides and Alcohols	4300-28-1	3	FALSE	FALSE	up
pmb0962	C10H22N2O4	L-Lysine-Butanoic Acid	Amino acids and derivatives	Amino acids and derivatives	80407-71-2	3	FALSE	FALSE	down
Lmhn003240	C11H10O6	Benzoylmalic acid	Phenolic acids	Phenolic acids	22138-51-8	1	FALSE	FALSE	down
pmn001669	C12H14O5	Methyl sinapate	Phenolic acids	Phenolic acids	20733-94-2	3	up	FALSE	up
MWStz074	C15H20N2O	Neosophoramine	Alkaloids	Quinorisidine alkaloids	52932-74-8	3	down	FALSE	FALSE
Lmhp002153	C13H18N2O3	N-p-Coumaroylhydroxyputrescine	Alkaloids	Phenolamine	-	2	FALSE	FALSE	down
mws0120	C8H20NO6P	Choline Alfoscerate	Lipids	PC	28319-77-9	3	down	FALSE	down
Zmdp002216	C11H20N2O5	L-γ-Glutamyl-L-leucine	Amino acids and derivatives	Amino acids and derivatives	2566-39-4	2	up	FALSE	down
pmp000629	C15H22N2O2	Oxysophocarpine	Alkaloids	Quinorisidine alkaloids	26904-64-3	3	FALSE	down	up
pmp000630	C15H22N2O2	9α-Hydroxysophocarpine	Alkaloids	Quinorisidine alkaloids	-	3	FALSE	down	up
Lmlp003161	C14H20N2O3	N-Feruloylputrescine	Alkaloids	Phenolamine	501-13-3	1	up	FALSE	FALSE
Lmhp002001	C14H20N2O3	L-Valyl-L-Phenylalanine	Amino acids and derivatives	Amino acids and derivatives	3918-92-1	2	FALSE	FALSE	up
pmp001244	C14H20NO4+	Caffeoylcholine	Alkaloids	Phenolamine	87189-10-4	2	FALSE	FALSE	down
Lmhn001650	C11H10O8	4-Hydroxybenzoyltartaric acid	Phenolic acids	Phenolic acids	-	2	FALSE	FALSE	down
MWSmce675	C12H16O7	Arbutin	Phenolic acids	Phenolic acids	497-76-7	1	FALSE	up	down
Lmhn002926	C13H12O7	p-Coumaroylmalic acid	Phenolic acids	Phenolic acids	-	1	FALSE	FALSE	down
Zmbp003483	C14H17NO6	Indican	Alkaloids	Plumerane	487-60-5	2	FALSE	down	down
Lmhn102068	C13H12O8	2-O-Caffeoylmalic acid	Phenolic acids	Phenolic acids	53755-04-7	1	FALSE	down	FALSE
pmn001687	C13H12O8	Cis-Coutaric acid	Phenolic acids	Phenolic acids	67920-37-0	1	FALSE	FALSE	up
Zmhn003257	C16H12O6	5,7,2'-Trhiyroxy-8-methoxyflavone	Flavonoids	Flavones	-	3	down	down	FALSE
Zmdp001857	C14H18N2O6	γ-Glutamyltyrosine	Amino acids and derivatives	Amino acids and derivatives	7432-23-7	3	FALSE	FALSE	down
MWSmce342	C13H12O9	2-Caffeoyl-L-tartaric acid (Caftaric acid)	Phenolic acids	Phenolic acids	67879-58-7	1	FALSE	FALSE	down
Lmsn002887	C14H16O8	1-O-Caffeoyl xylose	Phenolic acids	Phenolic acids	-	3	down	FALSE	FALSE
Lmbn007891	C18H34O4	Hydroxy ricinoleic acid	Lipids	Free fatty acids	-	1	FALSE	FALSE	up
Hmtn001120	C14H20O8	5-(2-Hydroxyethyl)-2-O-glucosylphenol	Phenolic acids	Phenolic acids	-	2	down	down	FALSE
Hmgp001996	C15H10O8	Quercetagetin; 3,3',4',5,6,7-Hexahydroxyflavone	Flavonoids	Flavonols	90-18-6	2	up	FALSE	FALSE
pmb3075	C16H16O7	3-O-p-Coumaroylshikimic acid	Phenolic acids	Phenolic acids	-	3	FALSE	FALSE	up
pmb0751	C16H16O7	Trans-5-O-(p-Coumaroyl)shikimate	Phenolic acids	Phenolic acids	-	3	FALSE	down	FALSE
mws0582	C11H19N3O6S	S-(Methyl)glutathione	Amino acids and derivatives	Amino acids and derivatives	2922-56-7	3	down	FALSE	FALSE
mws0983	C20H39NO2	N-Oleoylethanolamine	Alkaloids	Alkaloids	111-58-0	1	FALSE	FALSE	up
Lmyp002284	C14H17NO8	2-Hydroxy-1,4-benzoxazine-3(2H)-one glucoside (HBOA glucoside)	Alkaloids	Alkaloids	27625-86-1	3	up	FALSE	up
Smcp000882	C15H21NO7	N-benzoyl-2-aminoethyl-β-D-glucopyranoside	Others	Others	-	1	up	FALSE	down
mws0884	C10H12N5O6P	Cyclic 3',5'-Adenylic acid	Nucleotides and derivatives	Nucleotides and derivatives	60-92-4	3	FALSE	FALSE	up
Zmhn001883	C14H18O9	Vanillic acid-4-O-glucoside	Phenolic acids	Phenolic acids	32142-31-7	2	up	FALSE	FALSE
pmc0066	C10H13N4O7P	2'-Deoxyinosine-5'-monophosphate	Nucleotides and derivatives	Nucleotides and derivatives	3393-18-8	3	down	down	FALSE
Jmwn002117	C14H20O9	2-(3,4-dihydroxyphenyl)ethanediol 1-O-β-D-glucopyranoside	Phenolic acids	Phenolic acids	-	3	down	FALSE	FALSE
pmb3074	C16H18O8	5-O-p-Coumaroylquinic acid*	Phenolic acids	Phenolic acids	1899-30-5	1	down	FALSE	FALSE
mws1015	C15H16O9	Esculin (6,7-DihydroxyCoumarin-6-glucoside)	Lignans and Coumarins	Coumarins	531-75-9	3	FALSE	FALSE	up
Zmhn001793	C15H18O9	6-O-Caffeoyl-D-glucose	Phenolic acids	Phenolic acids	-	1	FALSE	up	down
Zmhp004065	C18H16O7	7,8-Dihydroxy-5,6,4'-trimethoxyflavone	Flavonoids	Flavones	-	2	down	down	up
pmb0532	C10H13N4O8P	Inosine 5'-monophosphate	Nucleotides and derivatives	Nucleotides and derivatives	131-99-7	3	FALSE	down	FALSE
pmb0770	C20H20N2O4	N-Feruloylserotonin	Alkaloids	Plumerane	68573-23-9	3	up	up	FALSE
mws2108	C16H18O9	Cryptochlorogenic acid (4-O-Caffeoylquinic acid)	Phenolic acids	Phenolic acids	905-99-7	3	FALSE	FALSE	down
mws0178	C16H18O9	Chlorogenic acid (3-O-Caffeoylquinic acid)	Phenolic acids	Phenolic acids	327-97-9	3	FALSE	FALSE	down
Lmyp002919	C15H19NO9	2-Hydroxy-7-methoxy-1,4-benzoxazin-3(2H)-one glucoside (HMBOA glucoside)	Alkaloids	Alkaloids	17622-26-3	3	up	FALSE	FALSE
pmb0998	C10H14N5O8P	Guanosine 5'-monophosphate	Nucleotides and derivatives	Nucleotides and derivatives	85-32-5	3	FALSE	FALSE	down
Lmgp003270	C16H16O10	Scopoletin-7-O-glucuronide	Lignans and Coumarins	Coumarins	132752-65-9	2	FALSE	down	FALSE
mws0179	C17H20O9	Chlorogenic acid methyl ester	Phenolic acids	Phenolic acids	29708-87-0	2	down	FALSE	FALSE
pma3724	C17H20O9	1-O-Feruloylquinic acid	Phenolic acids	Phenolic acids	-	3	FALSE	down	FALSE
Lmbp002309	C17H22O9	Sinapaldehyde-4-O-Glucoside	Phenolic acids	Phenolic acids	154461-65-1	3	FALSE	FALSE	up
mws0011	C17H24O9	Syringin	Phenolic acids	Phenolic acids	118-34-3	3	FALSE	FALSE	up
Lmbp003208	C17H20O10	Fraxidin-8-O-glucoside	Lignans and Coumarins	Coumarins	-	3	FALSE	FALSE	up
HJN003	C17H22O10	1-O-Sinapoyl-D-glucose	Phenolic acids	Phenolic acids	-	2	FALSE	FALSE	up
Hmcn001415	C17H24O10	Majoroside	Others	Others	134140-02-6	3	FALSE	FALSE	up
Zmhn001970	C20H22O8	Piceid	Others	Stilbene	27208-80-6	3	FALSE	up	down
Hmbn005456	C21H20O8	1-O-Caffeoyl-3-O-p-coumaroylglycerol	Lipids	Glycerol ester	-	2	FALSE	down	down
Cmbp005948	C21H20O8	1-O-p-Hydroxycinnamoyl-3-O-caffeoylglycerol	Phenolic acids	Phenolic acids	-	3	FALSE	FALSE	down
mws1089	C12H23O14P	Sucrose-6-phosphate	Others	Saccharides and Alcohols	-	3	FALSE	FALSE	up
Lmhn104620	C22H18O9	p-Coumaroylcinnamoyltartaric acid	Phenolic acids	Phenolic acids	-	1	FALSE	FALSE	down
Lmhn204620	C22H18O9	Bis(p-Coumaroyl)malic acid	Phenolic acids	Phenolic acids	-	1	FALSE	FALSE	down
MWSHY0179	C22H22O9	Formononetin-7-O-glycoside (Ononin)	Flavonoids	Isoflavones	486-62-4	3	FALSE	FALSE	up
Lmhn002574	C20H16O11	Caffeoyl(p-Hydroxybenzoyl)tartaric acid	Phenolic acids	Phenolic acids	-	1	FALSE	FALSE	down
mws0895	C21H20O10	Genistein-7-O-Glucoside (Genistin)	Flavonoids	Isoflavones	529-59-9	2	FALSE	FALSE	down
MWSHY0075	C21H24O10	Phloretin-2'-O-glucoside (Phlorizin)	Flavonoids	Chalcones	60-81-1	2	FALSE	up	up
Lmhp008273	C20H40NO7P	LysoPE 15:1(2n isomer)	Lipids	LPE	-	2	down	FALSE	FALSE
Xmyp005654	C21H20O11	Kaempferol-4'-O-glucoside	Flavonoids	Flavonols	-	2	down	FALSE	FALSE
Lmsn003297	C21H22O11	3,4,2',4',6'-Pentahydroxychalcone-4'-O-glucoside	Flavonoids	Chalcones	-	2	FALSE	FALSE	down
Lmqp013019	C30H48O3	Epikatonic acid	Terpenoids	Triterpene	564-16-9	3	up	FALSE	FALSE
mws4053	C30H48O3	Ursolic acid	Terpenoids	Triterpene	77-52-1	3	down	up	up
HJN110	C30H48O3	Betulinic acid	Terpenoids	Triterpene	472-15-1	1	up	FALSE	FALSE
MWSmce052	C30H48O3	3-Epiursolic acid	Terpenoids	Triterpene	989-30-0	2	FALSE	up	up
Lmdn006811	C30H48O3	Soyasapogenol E	Terpenoids	Triterpene	6750-59-0	3	FALSE	up	up
mad2085	C22H18O11	Caffeoyl-p-coumaroyltartaric acid	Phenolic acids	Phenolic acids	-	2	FALSE	FALSE	down
Lmdp003994	C23H24O10	6,4'-Dimethoxyisoflavone-7-O-glucoside (Wistin)	Flavonoids	Isoflavones	19046-26-5	3	FALSE	up	FALSE
pmb2654	C19H27NO12	Anthranilate-1-O-Sophoroside	Phenolic acids	Phenolic acids	-	3	down	FALSE	FALSE
Lmzn006284	C30H48O4	2α-Hydroxyursolic acid	Terpenoids	Triterpene	-	2	FALSE	up	up
Zmpn008194	C30H48O4	Corosolic acid*	Terpenoids	Triterpene	4547-24-4	1	FALSE	up	up
mws1610	C30H48O4	Maslinic acid*	Terpenoids	Triterpene	4373-41-5	1	FALSE	up	up
pmn001706	C30H48O4	2-Hydroxyoleanolic acid	Terpenoids	Triterpene	26707-60-8	1	FALSE	up	up
Smpn011792	C30H48O4	2,3-Dihydroxy-12-ursen-28-oic acid	Terpenoids	Triterpene	-	2	FALSE	up	up
MWSmce560	C30H48O4	23-Hydroxybetulinic acid	Terpenoids	Triterpene	85999-40-2	3	FALSE	FALSE	down
Lmzn106284	C30H48O4	Alphitolic acid	Terpenoids	Triterpene	19533-92-7	2	FALSE	up	up
Lmfn003760	C21H18O13	Quercetin-4'-O-glucuronide	Flavonoids	Flavonols	201463-36-7	3	up	FALSE	down
Hmgp002036	C22H22O12	Nepetin-7-O-glucoside	Flavonoids	Flavones	569-90-4	3	up	up	FALSE
Lmtp003948	C22H24O12	3',5',5,7-Tetrahydroxy-4'-methoxyflavanone-3'-O-glucoside	Flavonoids	Flavones	-	2	FALSE	FALSE	down
pmb3064	C22H28O13	3-O-p-Coumaroylquinic acid-O-glucoside	Phenolic acids	Phenolic acids	-	1	up	FALSE	FALSE
Lmhn003799	C24H22O12	Feruloylferuloyltartaric acid	Phenolic acids	Phenolic acids	-	1	down	FALSE	FALSE
Lmhp010040	C25H46NO7P	LysoPE 20:3	Lipids	LPE	-	3	FALSE	FALSE	down
Lmhp009802	C25H46NO7P	LysoPE 20:3(2n isomer)	Lipids	LPE	-	3	down	FALSE	FALSE
pmn001642	C23H20O13	Kaempferol-3-O-(2''-O-acetyl)glucuronide	Flavonoids	Flavonols	-	3	FALSE	FALSE	down
pmb3000	C24H24O12	Chrysoeriol-7-O-(6''-acetyl)glucoside	Flavonoids	Flavones	-	2	FALSE	FALSE	up
MWSmce486	C18H32O16	Manninotriose	Others	Saccharides and Alcohols	13382-86-0	3	FALSE	up	FALSE
pme2125	C18H32O16	Raffinose*	Others	Saccharides and Alcohols	512-69-6	3	FALSE	FALSE	up
mws1589	C18H32O16	D-Panose*	Others	Saccharides and Alcohols	33401-87-5	2	up	FALSE	FALSE
Hmcp002399	C23H24O13	Limocitrin-3-O-glucoside	Flavonoids	Flavonols	-	2	FALSE	up	FALSE
Hmcp002187	C23H24O13	Limocitrin-3-O-galactoside	Flavonoids	Flavonols	-	2	FALSE	up	FALSE
HJAP006	C23H24O13	Syringetin-7-O-glucoside	Flavonoids	Flavonols	-	2	FALSE	up	FALSE
Lmhp010334	C27H48O9	2-Linoleoylglycerol-1-O-glucoside	Lipids	Glycerol ester	-	1	FALSE	FALSE	up
pmn001378	C26H32O11	Pinoresinol-4-O-glucoside	Lignans and Coumarins	Lignans	41607-20-9	3	down	FALSE	FALSE
Lmhn003801	C25H24O13	Feruloylsinapoyltartaric acid	Phenolic acids	Phenolic acids	-	1	FALSE	FALSE	up
Lmmn002484	C26H34O12	Cycloolivil-4''-O-glucoside	Lignans and Coumarins	Lignans	-	2	FALSE	down	FALSE
pmc0960	C28H50NO7P	LysoPC 20:4	Lipids	LPC	-	3	FALSE	up	down
Lmhp009890	C28H52NO7P	LysoPC 20:3	Lipids	LPC	1199257-41-4	3	down	FALSE	FALSE
pmb0608	C25H24O14	Chrysoeriol-7-O-(6''-malonyl)glucoside	Flavonoids	Flavones	-	3	down	FALSE	down
Rfmb25702	C28H34O12	Pinoresinol-4-O-(6''-acetyl)glucoside	Lignans and Coumarins	Lignans	-	3	FALSE	up	FALSE
HJAP064	C25H24O15	Isorhamnetin-3-O-(6''-malonylglucoside)	Flavonoids	Flavonols	-	3	up	up	up
MWSHY0080	C27H30O15	Luteolin-7-O-neohesperidoside (Lonicerin)*	Flavonoids	Flavones	25694-72-8	3	up	up	down
MWSHY0061	C27H30O15	Kaempferol-3-O-neohesperidoside*	Flavonoids	Flavonols	32602-81-6	3	down	up	down
Wmkp002590	C27H30O15	5,7-Dihydroxy-4-methoxyflavone-3-O-xylose-(1-6)-glucose	Flavonoids	Flavones	-	3	down	down	FALSE
MWSHY0067	C27H30O16	Quercetin-3-O-rutinoside (Rutin)	Flavonoids	Flavonols	153-18-4	3	up	up	FALSE
Lmjp002461	C27H30O16	Quercetin-3-O-neohesperidoside	Flavonoids	Flavonols	117611-67-3	3	up	up	up
Rfmb26201	C30H38O14	Syringaresinol-4'-O-(6''-acetyl)glucoside	Lignans and Coumarins	Lignans	-	3	FALSE	FALSE	down
MWSHY0064	C28H32O16	Isorhamnetin-3-O-neohesperidoside	Flavonoids	Flavonols	55033-90-4	1	up	up	up
HJN098	C42H68O13	Azukisaponin I	Terpenoids	Triterpene Saponin	82793-02-0	2	FALSE	FALSE	down
