# Supplementary material for: Comparative Multi-Omics Analysis Reveals Lignin Accumulation Affects Peanut Pod Size
Source: Int J Mol Sci. 2022 Nov 4;23(21):13533. doi: 10.3390/ijms232113533 (PMC9658497; doi:10.3390/ijms232113533)
Supplement: Supplementary file 1 [file ijms-23-13533-s001.zip › Table S4. Pod sizes of different peanut varieties.xlsx]

## Sheet: Sheet1
Variety number	Pod length(mm)	Pod width(mm)
522	41.03	16.02
	43.38	16.74
	44.76	15.99
628	40.67	16.33
	39.45	16.3
	39.75	15.94
529	31.94	13.35
	41.65	14.21
	35.56	14.02
485	43.99	17.94
	43.2	14.61
	43.19	15.78
629	36.42	14.52
	37.78	15.12
	37.03	15.08
615	42.41	17.4
	40.1	16.97
	41.23	17.34
531	33.19	14.8
	33.24	14.65
	33.15	13.89
622	36.99	17.37
	37.55	16.14
	36.87	13.43
550	37.16	15.34
	33.52	14.27
	35.23	15.39
377	33.91	15.26
	33.82	14.75
	33.56	15.18
565	41.02	17.5
	41.18	13.41
	41.23	14.76
543	36.64	15.42
	41.18	14.85
	39.15	15.01
574	38.2	17.45
	33.93	13.9
	40.87	15.98
508	34.31	15.19
	31.96	15.43
	32.16	13.33
589	31.78	14.25
	32.01	14.74
	32.92	13.57
599	35.04	16.74
	35.43	16.64
	40.26	15.22
608	32.59	13.67
	30.1	13.2
	32.83	13.86
620	37.56	13.33
	35.8	12.94
	34.28	14.46
582	45.07	17.26
	43.69	16.4
	44.42	15.69
530	31.43	15.51
	32.26	14.46
	33	14.6
493	39.93	14.02
	39.81	14.98
	38.04	15.38
571	41.16	15.88
	43.54	14.18
	38.52	14.49
535	31.05	14.36
	34.56	15.84
	32.87	14.34
559	37.71	16.3
	36.62	16.9
	37.75	14.29
622	38.75	14.71
	40.77	15.78
	37.5	15.99
489	36.08	15.11
	41.78	16.76
	35.74	13.92
525	32.26	17.01
	34.98	15.73
	30.29	16.35
632	37.55	15.82
	41.89	15.4
	38.38	13.68
593	37.29	13.57
	41.27	15.39
	40.65	17.46
596	37.27	16.33
	36.73	16.17
	33.52	16
562	33.77	15.31
	32.92	14.92
	34.41	14.21
570	35.37	13.38
	37.44	15.37
	36.42	13.85
573	30.78	12.38
	32.75	12.17
	28.84	12.34
557	43.36	16.29
	40.69	16.9
	40.18	15.48
4	43.04	14.39
	37.01	13.28
	42.03	14.58
613	41.67	14.37
	43.22	15.06
	35.62	15.25
561	32.57	15.67
	34.82	15.19
	39.64	15.64
624	32.32	11.09
	22.2	15.88
	27.9	14.87
541	45.34	18.16
	37.55	16.04
	35.16	15.19
553	37.36	13.17
	46.07	13.83
	39.05	12.37
488	44.57	16.24
	37.79	17.58
	38.19	16.89
627	32.74	14.29
	33.6	14.81
	33.64	13.31
630	40.29	14
	32.28	15.15
	32.86	14.97
498	41.56	15.23
	37.71	14.17
	40.47	14.51
523	38.82	13.95
	38.39	13.38
	37.63	14.03
605	38.96	14.18
	37.75	14.48
	37.86	14.93
465	29.83	14.14
	34.16	14.88
	33.82	14.71
517	31.83	14.67
	32.96	16.69
	32.42	16.41
380	39.4	17.1
	39.45	16.21
	39.64	17.82
496	26.79	13.03
	27.66	14.99
	26.89	14.74
584	37.42	13.59
	38.51	13.84
	38.34	11.78
24	33.7	12.54
	34.48	15.83
	40.79	21.11
226	32.66	15.7
	36.67	15.96
	33.59	15.82
319	44.28	15
	38.26	13.63
	40.9	16.95
154	38.54	12.1
	37.22	15.89
	38.48	16.58
234	39.63	16.2
	38.13	16.11
	39.3	16.93
264	34.22	16.15
	31.48	14.75
	32.97	15.2
220	39.64	14.53
	36.18	12.06
	38.85	13.85
246	36.15	14.73
	32.45	14.48
	31.55	15.13
207	39.83	16.53
	35.54	15.39
	38.74	16.94
271	33.83	16.55
	32.88	14.45
	33.1	13.29
254	33.72	14.55
	33.5	17.92
	32.11	14.18
143	32.13	15.19
	36.11	15.77
	34.18	14.15
311	34.29	20.7
	38.29	28.1
	34.1	20.65
225	34.61	13.81
	31.42	13.17
	35.29	18.6
76	39.34	14.41
	38.43	14.89
	36.3	16.5
217	45.03	22.26
	37.92	16.48
	38.59	15
56	36.15	15.67
	38.31	17.88
	48.25	20.79
600	33.84	13.93
	36.89	16.15
	34.25	14.62
103	35.11	16.46
	35.01	14.96
	33.25	17.41
12	34.49	17.6
	32.91	13.78
	34.02	16.13
29	34.99	13.68
	37.03	14.2
	32.88	14.8
249	36.35	14.85
	32.54	14.64
	32.09	14.78
183	40.81	16.12
	35.97	19.06
	38.99	18.22
262	42.97	16.29
	35.1	17.38
	34.78	12.08
247	34.78	14.05
	32.15	13.09
	30.71	13.28
142	37.69	15.94
	38.66	18.23
	38.47	15.23
258	35.47	14.76
	33.32	14.08
	32.61	13.3
73	37.27	12.88
	37.09	13.06
	37.85	16.5
192	38.5	15.39
	41.44	15.79
	40.12	14.92
205	34.08	16.56
	35.24	18.52
	38.59	18.13
282	33.66	13.15
	29.68	11.72
	34.35	12.89
206	39.69	15.06
	38.39	17.7
	38.96	16.42
219	37.92	13.88
	35.62	13.12
	36.36	15.55
290	35.08	14.8
	32.3	13.69
	39.63	15.37
197	37.38	16.76
	38.27	17.73
	39.28	16.2
285	38.5	17.85
	40.94	19.12
	36.89	16.22
155	38.87	14.6
	35.77	13.1
	39.62	14.45
80	34.09	17.73
	34.47	17.01
	36.51	14.52
