# Supplementary material for: Comparative Multi-Omics Analysis Reveals Lignin Accumulation Affects Peanut Pod Size
Source: Int J Mol Sci. 2022 Nov 4;23(21):13533. doi: 10.3390/ijms232113533 (PMC9658497; doi:10.3390/ijms232113533)
Supplement: Supplementary file 1 [file ijms-23-13533-s001.zip › Table S5. Number of DAMs at different phase.xlsx]

## Sheet: Tif10DAPvs.Tif20DAP
Class I	Number of DAMs
Alkaloids	25
Amino acids and derivatives	29
Flavonoids	17
Lignans and Coumarins	16
Lipids	30
Nucleotides and derivatives	27
Organic acids	26
Others	30
Phenolic acids	66
Quinones	2
Terpenoids	30

## Sheet: Tif20DAPvs.Tif30DAP
Class I	Number of DAMs
Alkaloids	25
Amino acids and derivatives	30
Flavonoids	27
Lignans and Coumarins	17
Lipids	40
Nucleotides and derivatives	25
Organic acids	32
Others	28
Phenolic acids	60
Terpenoids	22

## Sheet: Lps10DAPvs.Lps20DAP
Class I	Number of DAMs
Alkaloids	21
Amino acids and derivatives	20
Flavonoids	20
Lignans and Coumarins	16
Lipids	24
Nucleotides and derivatives	21
Organic acids	27
Others	22
Phenolic acids	70
Quinones	1
Terpenoids	24

## Sheet: Lps20DAPvs.Lps30DAP
Class I	Number of DAMs
Alkaloids	22
Amino acids and derivatives	17
Flavonoids	20
Lignans and Coumarins	18
Lipids	38
Nucleotides and derivatives	24
Organic acids	27
Others	19
Phenolic acids	57
Quinones	1
Terpenoids	13
