# Supplementary material for: Comparative Multi-Omics Analysis Reveals Lignin Accumulation Affects Peanut Pod Size
Source: Int J Mol Sci. 2022 Nov 4;23(21):13533. doi: 10.3390/ijms232113533 (PMC9658497; doi:10.3390/ijms232113533)
Supplement: Supplementary file 1 [file ijms-23-13533-s001.zip › Table S6. Differential expression of XTHs between Tif and Lps.xlsx]

## Sheet: Tif10DAP vs. Lps10DAP
ID	Tif-10d-1	Tif-10d-2	Tif-10d-3	Lps-10d-1	Lps-10d-2	Lps-10d-3	log2FoldChange	NR
gene-LOC112736446	0	0.1	0.1	1.14	1.35	1.86	4.44814	xyloglucan endotransglucosylase/hydrolase protein 31 [Arachis ipaensis]
gene-LOC112727310	0.49	1.84	1.61	26.04	25.62	9.3	3.97219	probable xyloglucan endotransglucosylase/hydrolase protein 23 [Arachis ipaensis]
gene-LOC112740942	0	0.18	0.27	3.32	2.68	0.54	3.88298	xyloglucan endotransglucosylase/hydrolase 2 [Arachis ipaensis]
gene-LOC112723532	2.31	7.14	5.5	40.17	45.67	23.13	2.88098	xyloglucan endotransglucosylase/hydrolase protein 22 [Arachis ipaensis]
gene-LOC112698421	2.18	11.06	8.38	59.14	60.57	27.26	2.79346	xyloglucan endotransglucosylase/hydrolase protein 22 isoform X2 [Arachis duranensis]
gene-LOC112697317	0.26	1.64	1.07	4.29	4.33	4.83	2.19125	probable xyloglucan endotransglucosylase/hydrolase protein 23 [Arachis duranensis]
gene-LOC112795665	0	0.53	0.14	1.55	1.26	0.1	2.1672	xyloglucan endotransglucosylase/hydrolase 2 [Arachis duranensis]
gene-LOC112723533	1.03	2.51	2.04	9.44	10.96	2.3	2.04285	probable xyloglucan endotransglucosylase/hydrolase protein 23 [Arachis ipaensis]
gene-LOC112706831	0.52	1.03	1.03	2.47	2.88	3	1.68578	xyloglucan endotransglucosylase/hydrolase protein 31 [Arachis duranensis]
gene-LOC112791808	0.04	0.22	0.65	0.78	1.15	0.59	1.50515	probable xyloglucan endotransglucosylase/hydrolase protein 33 [Arachis duranensis]
gene-LOC112698437	5.79	8.01	4.72	22	23.34	6.08	1.46305	probable xyloglucan endotransglucosylase/hydrolase protein 23 [Arachis ipaensis]
gene-LOC112697049	5.27	22.85	26.05	43.08	35.87	45.51	1.22193	xyloglucan endotransglucosylase/hydrolase 1 [Arachis ipaensis]
gene-LOC112754936	13.1	42.29	41.02	67.01	65.37	71.82	1.09642	xyloglucan endotransglucosylase/hydrolase 1 [Arachis ipaensis]
gene-LOC112749913	4.1	14.59	15.68	18.07	15.01	16.5	0.547017	probable xyloglucan endotransglucosylase/hydrolase protein 8 [Arachis ipaensis]
gene-LOC112723624	1.67	9.33	8.27	9.36	8.17	9.51	0.51025	probable xyloglucan endotransglucosylase/hydrolase protein 23 [Arachis ipaensis]
gene-LOC112772283	0.29	0.68	0.71	0.25	0.9	1.18	0.450739	xyloglucan endotransglucosylase/hydrolase protein 31 [Arachis ipaensis]
gene-LOC112801226	2.41	8	8.05	9.84	7.69	6.87	0.421193	probable xyloglucan endotransglucosylase/hydrolase protein 8 [Arachis duranensis]
gene-LOC112707043	16.4	93.76	94.05	79.23	60.23	102.91	0.268071	xyloglucan endotransglucosylase/hydrolase protein 9 [Arachis duranensis]
gene-LOC112734725	57.1	60.41	57.98	71.13	77.35	65.36	0.263586	probable xyloglucan endotransglucosylase/hydrolase protein 28 [Arachis ipaensis]
gene-LOC112785086	1.57	1.61	1.71	1.47	2.79	1.69	0.261795	probable xyloglucan endotransglucosylase/hydrolase protein 28 [Arachis ipaensis]
gene-LOC112771892	18.03	110.35	122.81	97.69	70.29	116.6	0.204698	xyloglucan endotransglucosylase/hydrolase protein 9 [Arachis ipaensis]
gene-LOC112792498	73.1	78.55	69.88	89	92.34	77.56	0.202135	probable xyloglucan endotransglucosylase/hydrolase protein 28 [Arachis duranensis]
gene-LOC112736265	33.81	115.81	131.4	108.69	100.73	108.98	0.199296	xyloglucan endotransglucosylase/hydrolase 2 [Arachis ipaensis]
gene-LOC112785442	8.53	9.76	12.61	7.41	10.68	11.94	-0.0585796	xyloglucan endotransglucosylase/hydrolase protein 31 [Arachis duranensis]
gene-LOC112792625	24.8	115.18	118.62	89.94	78.43	74.74	-0.0635326	xyloglucan endotransglucosylase/hydrolase 2 [Arachis duranensis]
gene-LOC112751607	1.19	1.63	2.15	1.39	1.65	1.53	-0.129051	probable xyloglucan endotransglucosylase/hydrolase protein 32 [Arachis ipaensis]
gene-LOC112733530	1.31	1.26	1.54	1.02	1.15	1.34	-0.251729	probable xyloglucan endotransglucosylase/hydrolase protein 26 [Arachis ipaensis]
gene-LOC112712370	2.81	1.81	3.22	1.73	1.02	1.86	-0.793745	probable xyloglucan endotransglucosylase/hydrolase protein 8 [Arachis duranensis]
gene-LOC112737559	131.51	91.05	62.22	43.87	42.18	36.27	-1.26944	xyloglucan endotransglucosylase/hydrolase protein 9 [Arachis ipaensis]
gene-LOC112789659	221.51	160.73	111.96	67.63	73.6	54.72	-1.38095	xyloglucan endotransglucosylase/hydrolase protein 9 [Arachis duranensis]

## Sheet: Tif30DAP vs. Lps30DAP
ID	Tif-10d-1	Tif-10d-2	Tif-10d-3	Lps-10d-1	Lps-10d-2	Lps-10d-3	log2FoldChange	NR
gene-LOC112740942	2.11	2.79	4.49	10.74	8.62	13.88	1.82679	xyloglucan endotransglucosylase/hydrolase 2 [Arachis ipaensis]
gene-LOC112792625	19.78	20.47	29.19	69.09	83.5	83.7	1.76882	xyloglucan endotransglucosylase/hydrolase 2 [Arachis duranensis]
gene-LOC112795665	1.43	3.35	2.4	7.72	7.03	8.22	1.68525	xyloglucan endotransglucosylase/hydrolase 2 [Arachis duranensis]
gene-LOC112736265	13.85	17.4	17.86	39.72	57.92	46.81	1.56165	xyloglucan endotransglucosylase/hydrolase 2 [Arachis ipaensis]
gene-LOC112736446	3.62	3.14	3.41	8.3	6.91	8.54	1.22681	xyloglucan endotransglucosylase/hydrolase protein 31 [Arachis ipaensis]
gene-LOC112706831	37.23	38.35	38.85	76.04	90.29	94.64	1.19394	xyloglucan endotransglucosylase/hydrolase protein 31 [Arachis duranensis]
gene-LOC112772283	19.96	22.6	22.89	41.07	48.81	51.95	1.12028	xyloglucan endotransglucosylase/hydrolase protein 31 [Arachis ipaensis]
gene-LOC112791808	6.11	5.24	5.29	11.52	9.17	12.17	0.98398	probable xyloglucan endotransglucosylase/hydrolase protein 33 [Arachis duranensis]
gene-LOC112801226	1.32	1.7	0.88	2.57	2.22	2.8	0.964098	probable xyloglucan endotransglucosylase/hydrolase protein 8 [Arachis duranensis]
gene-LOC112733930	3.96	4.42	3.81	5.44	5.84	6.81	0.573084	probable xyloglucan endotransglucosylase/hydrolase protein 33 [Arachis ipaensis]
gene-LOC112734725	29.04	31.47	29.62	40.21	38.22	41.68	0.418966	probable xyloglucan endotransglucosylase/hydrolase protein 28 [Arachis ipaensis]
gene-LOC112737559	17.64	24.33	18.36	26.1	23.28	27.23	0.350599	xyloglucan endotransglucosylase/hydrolase protein 9 [Arachis ipaensis]
gene-LOC112738204	81.46	74.19	40.7	85.61	56.07	87.98	0.236515	xyloglucan endotransglucosylase/hydrolase 2 isoform X1 [Arachis ipaensis]
gene-LOC112792498	38.46	34.87	37.59	43.82	40.58	41.29	0.184728	probable xyloglucan endotransglucosylase/hydrolase protein 28 [Arachis duranensis]
gene-LOC112789659	20.12	27.25	22.16	27.37	23.56	23.62	0.106989	xyloglucan endotransglucosylase/hydrolase protein 9 [Arachis duranensis]
gene-LOC112785442	58.01	72.25	56.29	68.95	71.26	59.14	0.102462	xyloglucan endotransglucosylase/hydrolase protein 31 [Arachis duranensis]
gene-LOC112727310	4.3	3.76	12.6	6.5	7.5	7.84	0.0735642	probable xyloglucan endotransglucosylase/hydrolase protein 23 [Arachis ipaensis]
gene-LOC112790339	122.85	119.26	62.99	110.6	90.3	110.41	0.0398689	xyloglucan endotransglucosylase/hydrolase 2 [Arachis duranensis]
gene-LOC112723624	124.24	117.58	143.68	114.05	115.73	141.45	-0.0521416	probable xyloglucan endotransglucosylase/hydrolase protein 23 [Arachis ipaensis]
gene-LOC112751607	8.43	10.16	8.5	7.24	9.28	8.45	-0.112791	probable xyloglucan endotransglucosylase/hydrolase protein 32 [Arachis ipaensis]
gene-LOC112712370	2.09	2.53	3.02	2.18	2.27	1.59	-0.328127	probable xyloglucan endotransglucosylase/hydrolase protein 8 [Arachis duranensis]
gene-LOC112749913	1.77	0.73	0.89	0.7	1.03	0.89	-0.374287	probable xyloglucan endotransglucosylase/hydrolase protein 8 [Arachis ipaensis]
gene-LOC112697317	38.93	38.74	45.6	29.31	27.52	35.59	-0.41332	probable xyloglucan endotransglucosylase/hydrolase protein 23 [Arachis duranensis]
gene-LOC112698421	18.49	15.56	30.14	15.54	13.56	16.87	-0.484347	xyloglucan endotransglucosylase/hydrolase protein 22 isoform X2 [Arachis duranensis]
gene-LOC112785086	7.03	7.05	5.98	3.7	3.83	4.23	-0.767634	probable xyloglucan endotransglucosylase/hydrolase protein 28 [Arachis ipaensis]
gene-LOC112723532	16.34	17.01	30.87	11.09	9.68	12.89	-0.934762	xyloglucan endotransglucosylase/hydrolase protein 22 [Arachis ipaensis]
gene-LOC112717050	4.75	5.17	3.64	2.31	1.36	2.06	-1.23638	probable xyloglucan endotransglucosylase/hydrolase protein 28 [Arachis ipaensis]
gene-LOC112747448	34.44	3.25	2.38	6.44	5.15	5.04	-1.25363	probable xyloglucan endotransglucosylase/hydrolase protein 30 [Arachis ipaensis]
gene-LOC112800824	9.41	5.53	4.05	2.48	1.47	2.83	-1.48027	probable xyloglucan endotransglucosylase/hydrolase protein 6 [Arachis ipaensis]
gene-LOC112698437	13.61	10.76	34.96	6.32	4.67	7.02	-1.73042	probable xyloglucan endotransglucosylase/hydrolase protein 23 [Arachis ipaensis]
gene-LOC112723533	10.42	9.31	23.69	2.62	2.24	3.8	-2.33513	probable xyloglucan endotransglucosylase/hydrolase protein 23 [Arachis ipaensis]
