# Supplementary material for: Comparative Multi-Omics Analysis Reveals Lignin Accumulation Affects Peanut Pod Size
Source: Int J Mol Sci. 2022 Nov 4;23(21):13533. doi: 10.3390/ijms232113533 (PMC9658497; doi:10.3390/ijms232113533)
Supplement: Supplementary file 1 [file ijms-23-13533-s001.zip › Table S7. Accumulation of key metabolites.xlsx]

## Sheet: Sheet1
MetaboliteID	Tif-10d	Tif-20d	Tif-30d	Lps-10d	Lps-20d	Lps-30d
Phenylalanine;	7.39597e+07	9.70337e+07	35262000	8.21557e+07	1.00457e+08	40809000
Cinnamic acid	691093	30493	53800.7	606923	25116	36316.7
p-Coumaric acid	5.17527e+06	1.10394e+06	532623	6672900	289313	363423
p-Coumaryl alcohol	186437	52771	1.31653e+06	122060	56925.3	466173
Caffeic acid	752943	824743	4.88947e+06	475833	379710	1.06803e+06
Caffeyl aldehyde	9.90507e+06	1.50667e+06	839060	1.19407e+07	647247	522673
Caniferyl aldehyde	21750	30992	365803	23033.3	46506.3	268363
Ferulic acid	1.52897e+06	3.08633e+06	1970900	1.19267e+06	1.65657e+06	1738100
Sinapaldehyde	17814	23244	29485	27295.3	14529.3	52445.3
Coniferin	2.03067e+07	1.39497e+07	4081600	1.39013e+07	1.48733e+07	5915400
Syringin	59332	72562	9	47699	109840	21961
